# Supplementary material for: Whole Genome Sequence Dataset of Mycobacterium tuberculosis Strains from Patients of Campania Region
Source: Sci Data. 2024 Feb 19;11:220. doi: 10.1038/s41597-024-03032-6 (PMC10876956; doi:10.1038/s41597-024-03032-6)
Supplement: Supplementary file 1 [file 41597_2024_3032_MOESM1_ESM.xlsx]

## Sheet: Table S1
Table S1: Quality control and MTBC isolates profilig of 159 samples envolved in the study
SampleID	DNA purity quality control (ratio) 260/230	DNA purity quality control (ratio) 260/280	Reads mapped to MTB genome	Reads mapped to MTB genome (%)	Median Coverage on MTB genome	Drug Resistance Variants	Lineage	Drug Resistance Type
2018_AM_1_S77	1.91	2.23	2717932	97.74	82	1	lineage6	Other
2018_AM_2_S78	1.93	2.18	2491067	98.9	68	0	lineage4	Sensitive
2018_AM_3_S79	1.81	2.24	2420242	98.64	72	0	lineage9	Sensitive
2018_AM_5_S81	1.79	2.18	2766181	98.7	73	0	lineage4	Sensitive
2018_AM_6_S82	1.87	2.45	2105316	98.53	55	0	lineage4	Sensitive
2018_AM_7_S64	1.82	2.19	2627031	93.41	62	0	lineage4	Sensitive
2019_AM_10_S85	2.1	2.1	2463949	98.64	74	1	lineage6	Other
2019_AM_11_S86	1.78	2.4	2454715	98.69	67	0	lineage4	Sensitive
2019_AM_12_S87	2.1	2.5	2857509	98.36	86	0	lineage4	Sensitive
2019_AM_13_S88	1.82	2.27	2876717	98.29	82	0	lineage4	Sensitive
2019_AM_14_S89	1.98	2.23	3317307	96.17	89	0	lineage4	Sensitive
2019_AM_15_S90	1.78	2.23	2899109	98.99	84	0	lineage4	Sensitive
2019_AM_16_S91	2.1	2.3	2420247	98.9	75	2	lineage2	HR-TB
2019_AM_9_S84	1.83	2.13	2388220	98.52	72	1	lineage6	Other
2019_AS_1_S20	1.9	2.01	2241868	98.61	67	0	lineage4	Sensitive
2019_AS_10_S28	1.9	2.1	2340689	98.58	67	0	lineage4	Sensitive
2019_AS_11_S29	2.2	1.8	2183500	98.74	67	0	lineage4	Sensitive
2019_AS_12_S30	2.2	1.94	2579834	98.74	81	0	lineage1	Sensitive
2019_AS_13_S31	1.9	2.24	2020703	99.04	61	0	lineage4	Sensitive
2019_AS_14_S32	2.3	1.98	2379056	99.13	73	0	lineage4	Sensitive
2019_AS_15_S33	2.2	1.9	2321570	98.91	71	7	lineage2	MDR-TB
2019_AS_16_S34	2.16	1.9	2483262	99.08	76	0	lineage4	Sensitive
2019_AS_17_S35	2.09	2.21	2193615	99.12	68	0	lineage4	Sensitive
2019_AS_19_S36	2.21	1.9	2862490	98.97	89	1	lineage4	HR-TB
2019_AS_2_S63	2.03	2.35	3018483	97.97	74	0	lineage4	Sensitive
2019_AS_3_S21	2.13	2.1	2506228	99	76	0	lineage4	Sensitive
2019_AS_4_S22	1.99	1.96	2286223	98.96	68	0	lineage4	Sensitive
2019_AS_5_S23	1.93	2.2	2269693	99.11	72	4	lineage2;lineage4	MDR-TB
2019_AS_6_S24	1.9	2.2	2237216	99.04	67	0	lineage4	Sensitive
2019_AS_7_S25	1.89	2.23	2634498	99.02	81	0	lineage4	Sensitive
2019_AS_8_S26	1.99	2.02	2778820	98.81	84	0	lineage4	Sensitive
2019_AS_9_S27	2.1	1.88	2535354	99.14	80	0	lineage4	Sensitive
2019_CO_1_S37	2.14	1.81	2055871	98.42	63	0	lineage4	Sensitive
2019_CO_10_S44	2.26	1.88	2081116	99.01	63	0	lineage4	Sensitive
2019_CO_11_S70	2.54	1.99	3160958	98.08	79	0	lineage4	Sensitive
2019_CO_12_S45	2.15	1.87	2425975	98.79	69	0	lineage4	Sensitive
2019_CO_13_S46	2.23	1.89	2553262	98.91	79	0	lineage4	Sensitive
2019_CO_14_S47	2.25	1.79	2444228	98.7	75	0	lineage4	Sensitive
2019_CO_15_S48	2.23	2.28	2181962	98.86	66	0	lineage3	Sensitive
2019_CO_16_S49	2.17	1.87	2698441	98.83	78	0	lineage2	Sensitive
2019_CO_17_S71	2.2	1.82	2447217	97.81	60	1	lineage4	HR-TB
2019_CO_18_S50	2.18	1.95	2147227	98.84	65	0	lineage4	Sensitive
2019_CO_19_S58	2.23	1.79	2894237	98.11	66	0	lineage4	Sensitive
2019_CO_2_S38	2.2	2.13	2048577	98.72	62	0	lineage4	Sensitive
2019_CO_20_S51	2.21	2.32	2109377	98.68	64	1	lineage4	HR-TB
2019_CO_21_S46	2.36	1.87	1953560	97.33	38	0	lineage3	Sensitive
2019_CO_22_S59	1.99	1.9	1965050	97.59	43	0	lineage3	Sensitive
2019_CO_23_S72	2.22	1.96	2012443	98.56	51	0	lineage4	Sensitive
2019_CO_24_S52	2.12	1.86	2345704	98.7	69	0	lineage4	Sensitive
2019_CO_25-1_S53	2.2	1.88	1569808	87.55	30	0	lineage4	Sensitive
2019_CO_26_S74	1.19	1.85	3336602	98.35	74	0	lineage4	Sensitive
2019_CO_27_S75	2.19	1.93	2724094	98.12	62	0	lineage4	Sensitive
2019_CO_28_S76	2.27	1.87	2434445	97.3	58	0	lineage4	Sensitive
2019_CO_29_S53	2.18	1.79	2253930	98.7	62	0	lineage4	Sensitive
2019_CO_3_S39	2.27	1.93	2171895	98.96	64	0	lineage4	Sensitive
2019_CO_30_S54	2.43	1.82	2299718	98.76	58	0	lineage4	Sensitive
2019_CO_31_S55	2.18	1.95	2555667	99.06	71	0	lineage4	Sensitive
2019_CO_32_S56	2.21	1.96	2385923	98.94	63	0	lineage4	Sensitive
2019_CO_33_S77	2.24	1.8	2454453	98.07	52	0	lineage4	Sensitive
2019_CO_34_S57	2.18	1.92	2503140	99.22	75	0	lineage4	Sensitive
2019_CO_35_S78	2.18	1.96	2734192	98.4	58	0	lineage4	Sensitive
2019_CO_36_S79	2.2	1.91	2786988	98.69	58	0	lineage4	Sensitive
2019_CO_37_S80	2.21	1.86	2592970	98.01	54	0	lineage4	Sensitive
2019_CO_38_S58	2.2	1.8	2379867	98.73	65	0	lineage4	Sensitive
2019_CO_39_S59	2.26	1.89	2368497	99.04	67	0	lineage4	Sensitive
2019_CO_40_S60	2.34	1.88	2708750	98.82	76	0	lineage4	Sensitive
2019_CO_41_S81	2.23	1.81	2756763	98.49	67	0	lineage4	Sensitive
2019_CO_42_S61	2.24	1.95	2201606	98.87	64	2	lineage4	HR-TB
2019_CO_43_S62	2.21	1.89	2467031	98.85	68	0	lineage4	Sensitive
2019_CO_44_S63	2.3	1.83	2161543	98.95	64	0	lineage4	Sensitive
2019_CO_45_S64	2.2	1.8	2329527	99.01	57	0	lineage4	Sensitive
2019_CO_46_S65	2.36	1.84	2520050	99.06	73	0	lineage4	Sensitive
2019_CO_47_S66	2.32	1.88	2273215	98.86	62	0	lineage4	Sensitive
2019_CO_48_S67	2.19	1.94	2561857	99.04	68	0	lineage4	Sensitive
2019_CO_49_S68	2.18	1.95	1873827	98.64	54	0	lineage4	Sensitive
2019_CO_5_S40	1.81	2.3	2059095	98.67	60	0	lineage4	Sensitive
2019_CO_50_S54	2.18	1.8	2079559	98.17	49	0	lineage4	Sensitive
2019_CO_51_S60	2.27	1.78	2369506	98.27	55	0	lineage4	Sensitive
2019_CO_52_S69	2.21	1.83	2186644	98.94	67	0	lineage4	Sensitive
2019_CO_53_S70	2.31	1.84	2087413	98.8	62	0	lineage4	Sensitive
2019_CO_54_S71	2.27	1.93	2221354	98.75	67	0	lineage4	Sensitive
2019_CO_55_S72	2.17	1.86	2012561	98.86	62	0	lineage3	Sensitive
2019_CO_56_S73	2.22	1.95	2346152	98.8	67	0	lineage4	Sensitive
2019_CO_57_S74	2.25	1.94	3065611	99.05	94	0	lineage4	Sensitive
2019_CO_58_S75	2.19	1.93	2421778	98.98	72	0	lineage4	Sensitive
2019_CO_59_S61	2.03	1.69	3006644	98.41	70	0	lineage4	Sensitive
2019_CO_6_S41	2.4	1.85	2580762	98.6	75	0	lineage4	Sensitive
2019_CO_60_S82	2.25	1.8	3457306	97.29	78	0	lineage4	Sensitive
2019_CO_61_S76	2.2	1.89	2624894	99.19	82	0	lineage4	Sensitive
2019_CO_63-1_S20	2.56	2.01	2564579	98.59	60	0	lineage4	Sensitive
2019_CO_64-1_S21	2.03	2.2	2454885	96.91	60	0	lineage4	Sensitive
2019_CO_65-1_S26	2.36	1.8	2750038	98.74	68	0	lineage4	Sensitive
2019_CO_66-1_S22	2.2	1.85	2928048	98.49	70	0	lineage4	Sensitive
2019_CO_68-1_S23	2.46	2.8	3668422	98.5	84	0	lineage4	Sensitive
2019_CO_69-1_S27	2.2	1.8	3237076	98.54	80	0	lineage4	Sensitive
2019_CO_70-1_S24	2.14	1.85	3617684	98.57	90	1	lineage4	Other
2019_CO_8_S42	2.28	1.92	2097273	98.74	61	0	lineage4	Sensitive
2019_CO_9_S43	2.39	1.83	2052686	98.56	62	1	lineage4	HR-TB
2019_SS_16_S14	1.81	2.2	2093347	88.08	63	2	lineage4	Other
2019_SS_17-1_S7	2.28	1.84	2835532	98.69	71	0	lineage3	Sensitive
2019_SS_18-1_S8	2.36	1.92	1935141	98.62	48	0	lineage4	Sensitive
2019_SS_19-1_S42	1.99	2.01	2493649	98.58	62	0	lineage4	Sensitive
2019_SS_20-1_S43	2.4	1.79	2481749	98.6	62	4	lineage4	HR-TB
2019_SS_21-1_S9	2.25	2.03	2668821	98.51	66	7	lineage2;lineage4	Pre-XDR-TB
2019_SS_22-1_S10	2.4	1.83	2811030	98.54	70	0	lineage4	Sensitive
2019_SS_23-1_S11	2.15	1.9	2194540	98.7	55	0	lineage4	Sensitive
2019_SS_24-1_S57	2.18	1.93	3165832	98.16	77	0	lineage3	Sensitive
2019_SS_25-1_S53	2.14	1.84	3348361	98.46	84	5	lineage4	MDR-TB
2019_SS_26-1_S44	2.25	1.87	1994779	98.41	50	0	lineage5	Sensitive
2019_SS_27-1_S12	2.3	1.93	1854083	98.47	46	0	lineage3	Sensitive
2019_SS_28-1_S13	1.8	2.01	2327598	98.48	59	0	lineage1	Sensitive
2021_SS_29-1_S14	1.9	2.21	2367923	98.62	60	2	lineage4	HR-TB
2019_SS_3_S3	2.2	2	2392780	98.34	75	0	lineage4	Sensitive
2019_SS_30_S15	1.94	2.31	2122707	98.77	66	0	lineage3	Sensitive
2019_SS_31_S16	1.83	2.21	1744041	98.19	52	0	lineage4	Sensitive
2019_SS_32-1_S16	1.9	1.99	2173472	98.14	53	0	lineage4	Sensitive
2020_SS_33-1_S17	1.87	1.98	3678075	97.81	90	0	lineage4	Sensitive
2021_SS_37-1_S19	1.89	2.43	1561670	86.92	39	0	lineage4	Sensitive
2021_SS_39-1_S45	1.93	2.18	2526916	98.85	64	0	lineage4	Sensitive
2019_SS_4_S4	2.23	1.93	1708383	98.66	51	0	lineage4	Sensitive
2019_SS_6_S6	1.84	2.09	1864270	98.83	57	0	lineage4	Sensitive
2019_SS_7_S7	1.89	2.13	2031157	98.98	62	0	lineage4	Sensitive
2020_AM_17_S92	1.85	2.5	2498924	98.74	70	0	lineage4	Sensitive
2020_AM_18_S93	1.78	2.84	2740757	98.84	75	0	lineage4	Sensitive
2020_AM_19_S94	1.93	2.15	1564312	99.02	47	0	lineage4	Sensitive
2020_AS_27_S1	1.83	2.6	2402515	97.29	60	0	lineage4	Sensitive
2020_AS_28_S2	2.2	1.91	2784891	98.58	70	0	lineage4	Sensitive
2020_AS_29_S33	2.3	1.78	2746713	98.17	68	0	lineage3	Sensitive
2020_AS_30_S47	2.41	1.83	2549232	97.88	63	0	lineage4	Sensitive
2020_AS_31_S34	2.2	1.93	2334324	96.81	59	0	lineage4	Sensitive
2020_AS_32_S35	2.19	1.98	2798887	98.71	70	0	lineage4	Sensitive
2020_AS_33_S36	2.47	1.81	4063687	98.33	103	0	lineage4	Sensitive
2020_SS_1_S1	2.21	1.84	2078366	98.81	65	0	lineage4	Sensitive
2020_SS_2_S2	2.4	1.93	2550521	98.72	71	0	lineage4	Sensitive
2020_SS_9_S62	2.49	1.95	1939778	97.79	46	0	lineage4	Sensitive
2021_AM_20_S95	1.98	2.41	3173098	98.71	89	0	lineage4	Sensitive
2020_AM_21_S65	1.84	2.8	3110395	98.34	77	1	lineage3	Other
2021_AM_22_S66	1.79	2.47	2686715	97.87	59	0	lineage4	Sensitive
2021_AM_24_S67	2.11	2.47	1884041	97.84	46	0	lineage3	Sensitive
2021_AM_25_S68	1.83	2.51	2739366	98.13	69	0	lineage4	Sensitive
2021_AM_27_S96	2.3	1.84	2120411	98.42	64	0	lineage6	Sensitive
2020_AS_34_S48	2.36	1.85	2693082	98.4	68	0	lineage2	Sensitive
2021_AS_35_S37	2.21	1.93	3081907	98.5	78	0	lineage3	Sensitive
2021_AS_36_S38	2.23	1.9	1962004	98.08	49	0	lineage4	Sensitive
2021_AS_37_S39	2.41	1.83	2256448	98.37	57	0	lineage4	Sensitive
2021_AS_38_S83	1.79	2.04	4624404	97.71	112	0	lineage4	Sensitive
2021_AS_39_S49	2.41	1.78	2518832	98.39	63	0	lineage4	Sensitive
2021_AS_40_S3	2.3	1.81	2865503	98.64	70	0	lineage4	Sensitive
2021_AS_41_S4	2.02	1.95	1269736	98.27	30	0	lineage4	Sensitive
2021_AS_42_S50	2.13	1.93	2478427	97.64	63	2	lineage1	MDR-TB
2021_AS_43_S51	2.25	1.99	2589013	98.41	65	0	lineage2	Sensitive
2021_AS_44_S5	2.13	1.77	2504361	92.91	61	1	lineage4	Other
2021_AS_45_S40	2.2	1.83	3684483	98.37	92	0	lineage4	Sensitive
2021_AS_46_S52	2.3	1.91	2963554	98.27	73	0	lineage4	Sensitive
2021_AS_47_S56	2.43	1.88	2125598	97.78	53	0	lineage1	Sensitive
2021_AS_48_S41	2.39	1.83	3159628	98.36	79	0	lineage4	Sensitive
2021_AS_49_S6	2.23	1.9	2362601	98.33	57	0	lineage4	Sensitive
2021_SS_35_S17	1.88	2.37	2554016	99.08	81	0	lineage4	Sensitive
2021_SS_39_S19	1.93	2.18	2211928	98.51	68	0	lineage6	Sensitive
